# Supplementary material for: Isolation of Terbinafine-Resistant Trichophyton rubrum from Onychomycosis Patients Who Failed Treatment at an Academic Center in New York, United States
Source: J Fungi (Basel). 2023 Jun 28;9(7):710. doi: 10.3390/jof9070710 (PMC10381657; doi:10.3390/jof9070710)
Supplement: Supplementary file 1 [file jof-09-00710-s001.zip]

Archive with 1 entries (1 files):
- jof-2465431-supplementary.pdf
